# Supplementary material for: Biomechanical Effects of Cement Augmentation and Prophylactic Vertebroplasty on Adjacent Segment Stability in Multilevel Spinal Fusion: A Finite Element Analysis
Source: Bioengineering (Basel). 2025 Oct 1;12(10):1071. doi: 10.3390/bioengineering12101071 (PMC12561517; doi:10.3390/bioengineering12101071)
Supplement: Supplementary file 1 [file bioengineering-12-01071-s001.zip]

Archive with 1 entries (1 files):
- bioengineering-3866269-supplementary.pdf
